# Supplementary material for: CVD-Grown 2D Nonlayered NiSe as a Broadband Photodetector
Source: Micromachines (Basel). 2021 Sep 1;12(9):1066. doi: 10.3390/mi12091066 (PMC8471629; doi:10.3390/mi12091066)
Supplement: Supplementary file 1 [file micromachines-12-01066-s001.zip]

Archive with 1 entries (1 files):
- micromachines-1364658-supplementary.pdf
